# Supplementary material for: Gene ontology enrichment analysis of congenital diaphragmatic hernia-associated genes
Source: Pediatr Res. 2018 Sep 25;85(1):13–9. doi: 10.1038/s41390-018-0192-8 (PMC6760551; doi:10.1038/s41390-018-0192-8)
Supplement: Supplementary file 1 — Supplementary Table [file 41390_2018_192_MOESM1_ESM.xlsx]

## Sheet: supplementary table 1
Human symbol	Human Gene ID	Human gene full name	Mouse symbol	Mouse Gene ID	Mouse gene full name	Species	Phenotype	Source PMID	Retinoid-related function?	Relationship to retinoid signaling	Source PMID for retinoid-related association
ACTG1	71	actin gamma 1	Actg1	11465	actin, gamma, cytoplasmic 1	Human phenotype	Unspecified	28303347	No evidence	No association
ADAM19	8728	ADAM metallopeptidase domain 19	Adam19	11492	a disintegrin and metallopeptidase domain 19 (meltrin beta)	Mouse phenotype	Eventration/Muscle	14975714, 26034137	No evidence	No association
ADD1	118	adducin 1	Add1	11518	adducin 1 (alpha)	Human phenotype	Unspecified	28303347	yes	target gene	9121491, 12401878
ADGRA3	166647	adhesion G protein-coupled receptor A3	Adgra3	70693	adhesion G protein-coupled receptor A3	Human phenotype	Unspecified	25107291	No evidence	No association
AAGAB	79719	alpha- and gamma-adaptin binding protein	Aagab	66939	alpha- and gamma-adaptin binding protein	Human phenotype	Bochdalek	21525063	No evidence	No association
AHCYL2	23382	adenosylhomocysteinase like 2	Ahcyl2	74340	S-adenosylhomocysteine hydrolase-like 2	Human phenotype	Bochdalek	21525063	No evidence	No association
ALDH8a1	64577	aldehyde dehydrogenase 8 family member A1	Aldh8a1 (Raldh4)	237320	aldehyde dehydrogenase 8 family, member A1	Human phenotype	Bochdalek	20501978, 12725592, 8953633, 2363440, 2705486	Yes	Direct role	20501978
ALX1	8092	ALX homeobox 1	Alx1	216285	ALX homeobox 1	Suspected	Suspected	22315423	Suspected	Target gene	20830740
AQP11	282679	aquaporin 11	Aqp11	66333	aquaporin 11	Human phenotype	Bochdalek	21525063	No evidence	No association
ARFGEF2	10564	ADP ribosylation factor guanine nucleotide exchange factor 2	Arfgef2	99371	ADP-ribosylation factor guanine nucleotide-exchange factor 2 (brefeldin A-inhibited)	Human phenotype	Unspecified	26034137	No evidence	No association
ARL15	54622	ADP ribosylation factor like GTPase 15	Arl15	218639	ADP-ribosylation factor-like 15	Human phenotype	Bochdalek	28303347, 21525063	No evidence	No association
ARRDC4	91947	arrestin domain containing 4	Arrdc4	66412	arrestin domain containing 4	Human phenotype	Bochdalek	19459883, 25107291, 24793812, 21706508	No evidence	No association
ATP11C	286410	ATPase phospholipid transporting 11C	Atp11c	320940	ATPase, class VI, type 11C	Human phenotype	Bochdalek	21525063	No evidence	No association
BARX2	8538	BARX homeobox 2	Barx2	12023	BarH-like homeobox 2	Mouse phenotype	Eventration/Muscle	28303347, 22076929	No evidence	No association
BMP4	652	bone morphogenetic protein 4	Bmp4	12159	bone morphogenetic protein 4	Human phenotype	Unspecified	25447988, 21340693	Yes	Target gene	12401878
BNC1	646	basonuclin 1	Bnc1	12173	basonuclin 1	Human phenotype	Bochdalek	24122781, 23054247	No evidence	No association
BTBD1	53339	BTB domain containing 1	Btbd1	83962	BTB (POZ) domain containing 1	Human phenotype	Bochdalek	24122781	No evidence	No association
CACHD1	57685	cache domain containing 1	Cachd1	320508	cache domain containing 1	Human phenotype	Bochdalek	28303347, 21525063	No evidence	No association
CASP8AP2	9994	caspase 8 associated protein 2	Casp8ap2	26885	caspase 8 associated protein 2	suspected	Suspected	22315423	No evidence	No association
CDKN1A	1026	cyclin dependent kinase inhibitor 1A	Cdkn1a	12575	cyclin-dependent kinase inhibitor 1A (P21)	Mouse phenotype	Eventration/muscle	28303347, 15746098	No evidence	No association
CDKN1C	1028	cyclin dependent kinase inhibitor 1C	Cdkn1c	12577	cyclin-dependent kinase inhibitor 1C (P57)	Human and mouse phenotype	Eventration/Muscle	6745943, 9925645, 9788565, 17436238, 25107291, 22315423, 24793812	Suspected	Target gene	22275501
CDO1	1036	cysteine dioxygenase type 1	Cdo1	12583	cysteine dioxygenase 1, cytosolic	Human phenotype	Unspecified	28303347, 26034137	No evidence	No association
CHAT	1103	choline O-acetyltransferase	Chat	12647	choline acetyltransferase	Mouse phenotype	Central tendon	12441053, 12533614, 22315423, 25107291	Yes	Target gene	12401878
CHD3	1107	chromodomain helicase DNA binding protein 3	Chd3	216848	chromodomain helicase DNA binding protein 3	suspected	Suspected	22315423	No evidence	No association
CHD4	1108	chromodomain helicase DNA binding protein 4	Chd4	107932	chromodomain helicase DNA binding protein 4	Human phenotype	Bochdalek	23169682, 24793812	No evidence	No association
CHD7	55636	chromodomain helicase DNA binding protein 7	Chd7	320790	chromodomain helicase DNA binding protein 7	Human phenotype	Unspecified	16155193, 17436238, 17576576, 25107291, 22315423	Suspected	Indirect role	24026680
CHRNG	1146	cholinergic receptor nicotinic gamma subunit	Chrng	11449	cholinergic receptor, nicotinic, gamma polypeptide	Mouse phenotype	Eventration/Muscle	21305030, 26034137	No evidence	No association
CLCN4	1183	chloride voltage-gated channel 4	Clcn4	12727	chloride channel, voltage-sensitive 4	Human phenotype	Unspecified	26034137	No evidence	No association
CLNS1A	1207	chloride nucleotide-sensitive channel 1A	Clns1a	12729	chloride channel, nucleotide-sensitive, 1A	Human phenotype	Bochdalek	21525063	No evidence	No association
COL20A1	57642	collagen type XX alpha 1 chain	Col20a1	73368	collagen, type XX, alpha 1	Human phenotype	Unspecified	16447004, 22315423	No evidence	No association
COL3A1	1281	collagen type III alpha 1 chain	Col3a1	12825	collagen, type III, alpha 1	Human phenotype	Bochdalek	25107291	Yes	Target gene	26578346, 12401878
COMMD4	54939	COMM domain containing 4	Commd4	66199	COMM domain containing 4	Human phenotype	Bochdalek	21525063	No evidence	No association
CRABP1	1381	cellular retinoic acid binding protein 1	Crabp1	12903	cellular retinoic acid binding protein I	Human phenotype	Bochdalek	10607949, 17360722, 19233321, 20501978	Yes	Target gene, Direct role	12401878
CRABP2	1382	cellular retinoic acid binding protein 2	Crabp2	12904	cellular retinoic acid binding protein II	suspected	Suspected	22315423	Yes	Target gene, Direct role	12401878
CTBP1	1487	C-terminal binding protein 1	Ctbp1	13016	C-terminal binding protein 1	Mouse phenotype	Eventration/Muscle	12101226, 22315423, 25107291	Suspected	Indirect role	17028196, 19778926, 20850014
CTBP2	1488	C-terminal binding protein 2	Ctbp2	13017	C-terminal binding protein 2	Mouse phenotype	Eventration/Muscle	12101226, 22315423, 25107291, 29966037	Suspected	Indirect role	23775127
CTNNB1	1499	catenin beta 1	Ctnnb1	12387	catenin (cadherin associated protein), beta 1	Mouse phentoype	Bochdalek	26278035, 28303347	Yes	target gene	12401878
DES	1674	desmin	Des	13346	desmin	Mouse phenotype	Eventration/Muscle	8626040, 22315423, 25107291, 25736269	No evidence	No association
DISP1	84976	dispatched RND transporter family member 1	Disp1	68897	dispatched homolog 1 (Drosophila)	Human phenotype	Complex: Bochdalek; Eventration/Muscle	3162227, 7894732, 16333846, 16736036, 17873649, 20501978, 20799323, 25107291, 24793812, 21525063	No evidence	No association
DLL3	10683	delta like canonical Notch ligand 3	Dll3	13389	delta-like 3	Human phenotype	Eventration/Muscle	10742114, 22315423, 25107291	No evidence	No association
DLST	1743	dihydrolipoamide S-succinyltransferase	Dlst	78920	dihydrolipoamide S-succinyltransferase (E2 component of 2-oxo-glutarate complex)	Human phenotype	Unspecified	28303347, 26034137	No evidence	No association
DNASE1	1773	deoxyribonuclease 1	Dnase1	13419	deoxyribonuclease I	Human phenotype	Bochdalek	21525063	No evidence	No association
DNASE2	1777	deoxyribonuclease II, lysosomal	Dnase2a	13423	deoxyribonuclease II alpha	Mouse phenotype	Eventration/Muscle	12181746, 22315423, 25107291	No evidence	No association
DNM3	26052	dynamin 3	Dnm3	103967	dynamin 3	Human phenotype	Bochdalek	21525063	No evidence	No association
DOCK1	1793	dedicator of cytokinesis 1	Dock1	330662	dedicator of cytokinesis 1	Mouse phenotype	Eventration/Muscle	18820033, 26034137	No evidence	No association
DOCK4	9732	dedicator of cytokinesis 4	Dock4	238130	dedicator of cytokinesis 4	Human phenotype	Bochdalek	21525063	No evidence	No association
DSEL	92126	dermatan sulfate epimerase-like	Dsel	319901	dermatan sulfate epimerase-like	Human phenotype	Unspecified	20358601, 25447988	No evidence	No association
ECEL1	9427	endothelin converting enzyme like 1	Ecel1	13599	endothelin converting enzyme-like 1	Mouse phenotype	Eventration/Muscle	20484637, 26034137	No evidence	No association
EFEMP2	30008	EGF containing fibulin like extracellular matrix protein 2	Efemp2	58859	epidermal growth factor-containing fibulin-like extracellular matrix protein 2	Human and mouse phenotype	Eventration/Muscle	16685658, 19664000, 19855011, 22315423, 25447988	No evidence	No association
EFNA5	1946	ephrin A5	Efna5	13640	ephrin A5	suspected	Suspected	22315423	No evidence	No association
EFNB1	1947	ephrin B1	Efnb1	13641	ephrin B1	Human phenotype	Bochdalek	16639408, 17436238, 25107291, 22315423	Yes	Target gene	12401878
ELAC2	60528	elaC ribonuclease Z 2	Elac2	68626	elaC ribonuclease Z 2	Human phenotype	Unspecified	25107291	No evidence	No association
ELN	2006	elastin	Eln	13717	elastin	Human phenotype	Eventration/Muscle	18348261, 22315423	Yes	Target gene	7775379, 9697046, 8238530, 9277454, 10919981, 18621984, 23895415, 9302644
EPHA3	2042	EPH receptor A3	Epha3	13837	EPH receptor A3	suspected	Suspected	22315423	No evidence	No association
EPHA4	2043	Eph receptor A4	Epha4	13838	Eph receptor A4	suspected	Suspected	22315423	Suspected	Target gene	18241852, 11307170, 10725232
EPHA7	2045	Eph receptor A7	Epha7	13841	Eph receptor A7	suspected	Suspected	22315423	No evidence	No association
EPHB2	2048	Eph receptor B2	Ephb2	13844	Eph receptor B2	suspected	Suspected	22315423	Suspected	Target gene	12671705, 16251210, 18583472
EYA1	2138	EYA transcriptional coactivator and phosphatase 1	Eya1	14048	EYA transcriptional coactivator and phosphatase 1	Human and Mouse phenotype	Eventration/Muscle	17098221, 25107291, 26034137, 28303347, 29966037	No evidence	No association
EYA2	2139	EYA transcriptional coactivator and phosphatase 2	Eya2	14049	EYA transcriptional coactivator and phosphatase 2	Mouse phenotype	Eventration/Muscle	17098221, 25107291, 28303347	No evidence	No association
EZH2	2146	enhancer of zeste 2 polycomb repressive complex 2 subunit	Ezh2	14056	enhancer of zeste 2 polycomb repressive complex 2 subunit	suspected	Suspected	22315423	Suspected	Target gene	24289988, 26170203
F9	2158	coagulation factor IX	F9	14071	coagulation factor IX	Human phenotype	Bochdalek	21525063	No evidence	No association
FBN1	2200	fibrillin 1	Fbn1	14118	fibrillin 1	Human and mouse phenotype	Complex: Eventration/Muscle; Bochdalek	10097121, 12413333, 12632217, 22315423, 25736269, 28050602	No evidence	No association
FBXO33	254170	F-box protein 33	Fbxo33	70611	F-box protein 33	Human phenotype	Bochdalek	21525063	No evidence	No association
FGFR2	2263	fibroblast growth factor receptor 2	Fgfr2	14183	fibroblast growth factor receptor 2	Human phenotype	Bochdalek	21706505, 22315423	Yes	Target gene	12401878
FGFRL1	53834	fibroblast growth factor receptor-like 1	Fgfrl1	116701	fibroblast growth factor receptor-like 1	Human and Mouse phenotype	Complex: Eventration/Muscle; Bochdalek	15108210, 17986259, 19383940, 20830802, 22315423, 24793812, 25107291	No evidence	No association
FOXC1	2296	forkhead box C1	Foxc1	17300	forkhead box C1	Human phenotype	Unspecified	23054247, 25107291	Yes	Target gene	21934132
FOXF2	2295	forkhead box F2	Foxf2	14238	forkhead box F2	Human phenotype	Unspecified	23054247, 25107291	No evidence	No association
FOXP4	116113	forkhead box P4	Foxp4	74123	forkhead box P4	Human phenotype	Unspecified	28303347	No evidence	No association
FREM1	158326	FRAS1 related extracellular matrix 1	Frem1	329872	Fras1 related extracellular matrix protein 1	Human and mouse phenotype	Complex: Bochdalek; Morgagni	23221805, 23536828, 25107291, 24793812, 25736269	No evidence	No association
FREM2	341640	FRAS1 related extracellular matrix protein 2	Frem2	242022	Fras1 related extracellular matrix protein 2	Mouse phenotype	Suspected	23221805, 28303347, 29618029	No evidence	No association
FYB	2533	FYN building protein	Fyb	23880	FYN building protein	Human phenotype	Unspecified	25107291	No evidence	No association
FZD2	2535	frizzled class receptor 2	Fzd2	57265	frizzled class receptor 2	Human phenotype	Unspecified	22315423, 21525063	Suspected	Target gene	24648413
GAB1	2549	GRB2 associated binding protein 1	Gab1	14388	growth factor receptor bound protein 2-associated protein 1	Mouse phenotype	Eventration/Muscle	10995442, 22315423, 25107291	Suspected	Target gene	21911359
GATA4	2626	GATA binding protein 4	Gata4	14463	GATA binding protein 4	Human and mouse phenotype	Complex: Bochdaleck; Central tendon	17069789, 20501978, 22315423, 23054247, 23165927, 23536828, 25107291, 25807280, 29966037, 23138528	Yes	Target gene	19853750, 12401878
GATA6	2627	GATA binding protein 6	Gata6	14465	GATA binding protein 6	Human phenotype	Bochdalek	22315423, 24385578, 26034137, 25107291, 28049534, 28303347	Yes	Target gene	12401878
GINS3	64785	GINS complex subunit 3	Gins3	78833	GINS complex subunit 3 (Psf3 homolog)	Human phenotype	Unspecified	28303347	No evidence	No association
GLI2	2736	GLI family zinc finger 2	Gli2	14633	GLI-Kruppel family member GLI2	Mouse phenotype	Bochdalek	11172440, 22315423, 25107291	Suspected	Target gene	11034076, 23650387
GLI3	2737	GLI family zinc finger 3	Gli3	14634	GLI-Kruppel family member GLI3	Mouse phenotype	Bochdalek	11172440, 22315423, 25107291	Suspected	Target gene	26290227, 23650387
GNAL	2774	G protein subunit alpha L	Gnal	14680	guanine nucleotide binding protein, alpha stimulating, olfactory type	Human phenotype	Bochdalek	21525063	No evidence	No association
GPC3	2719	glypican 3	Gpc3	14734	glypican 3	Human phenotype	Unspecified	11477610, 17436238, 20950395, 22315423, 24115482, 25107291, 28303347	Suspected	Target gene	15727179
GPRC5A	9052	G protein-coupled receptor class C group 5 member A	Gprc5a (aka RAI3)	232431	G protein-coupled receptor, family C, group 5, member A	Human phenotype	Suspected	14706456, 20501978	Yes	Target gene	12401878
GRAMD1C	54762	GRAM domain containing 1C	Gramd1c	207798	GRAM domain containing 1C	Human phenotype	Bochdalek	21525063	No evidence	No association
GRB10	2887	growth factor receptor bound protein 10	Grb10	14783	growth factor receptor bound protein 10	Human phenotype	Unspecified	28303347	No evidence	No association
H19	283120	H19, imprinted maternally expressed transcript (non-protein coding)	H19	14955	H19, imprinted maternally expressed transcript (non-protein coding)	Human phenotype	Eventration/Muscle	6745943, 24793812	Yes	Target gene	12401878
HADHA	3030	hydroxyacyl-CoA dehydrogenase/3-ketoacyl-CoA thiolase/enoyl-CoA hydratase (trifunctional protein), alpha subunit	Hadha	97212	hydroxyacyl-Coenzyme A dehydrogenase/3-ketoacyl-Coenzyme A thiolase/enoyl-Coenzyme A hydratase (trifunctional protein), alpha subunit	Mouse phenotype	Eventration/Muscle	11390422, 26034137	No evidence	No association
HCCS	3052	holocytochrome c synthetase	Hccs	15159	holocytochrome c synthetase	Human phenotype	Bochdalek	17033964, 20503342, 22315423	No evidence	No association
HELLS	3070	helicase, lymphoid-specific	Hells	15201	helicase, lymphoid specific	suspected	Suspected	22315423	No evidence	No association
HIRA	7290	histone cell cycle regulator	Hira	15260	histone cell cycle regulator	Human phenotype	Bochdalek	27506516	No evidence	No association
HLX	3142	H2.0-like homeobox	Hlx	15284	H2.0-like homeobox	Human and mouse phenotype	Complex: Eventration/Muscle; Bochdalek	8557196, 19459883, 22315423, 23054247, 25107291, 28898547	Yes	Target gene	12401878
HMGA2	8091	high mobility group AT-hook 2	Hmga2	15364	high mobility group AT-hook 2	suspected	Suspected	22315423	No evidence	No association
HOXB4	3214	homeobox B4	Hoxb4	15412	homeobox B4	Mouse phenotype	Morgagni	8097432, 11518511, 15746098, 22315423, 25107291, 26034137	Yes	Target gene	12401878
HSD3B2	3284	hydroxy-delta-5-steroid dehydrogenase, 3 beta- and steroid delta-isomerase 2	Hsd3b2	15493	hydroxy-delta-5-steroid dehydrogenase, 3 beta- and steroid delta-isomerase 2	Human phenotype	Bochdalek	21525063	Yes	Target gene	23807211, 25970467, 12401878
HSPB3	8988	heat shock protein family B (small) member 3	Hspb3	56534	heat shock protein 3	Human phenotype	Bochdalek	21525063	Suspected	Target gene	25352652, 20117194, 12401878
HSPD1	3329	heat shock protein family D (Hsp60) member 1	Hspd1	63868	heat shock protein family D member 1	Human phenotype	Unspecified	28303347	No evidence	No association
HSPG2	3339	heparan sulfate proteoglycan 2	Hspg2	15530	perlecan (heparan sulfate proteoglycan 2)	Human phenotype	Unspecified	26034137, 28303347	No evidence	No association
HYLS1	219844	HYLS1, centriolar and ciliogenesis associated	Hyls1	76832	hydrolethalus syndrome 1	Human phenotype	Bochdalek	2074561, 22315423, 23054247	No evidence	No association
IGF1R	3480	insulin-like growth factor 1 receptor	Igf1r	16001	insulin-like growth factor 1 receptor	Human phenotype	Bochdalek	16736036, 21706508, 24793812, 27826649	Yes	Target gene	12401878
IGF2	3481	insulin like growth factor 2	Igf2	16002	insulin-like growth factor 2	Human phenotype	Eventration/Muscle	6745943, 9788565, 24793812	Yes	Target gene	12401878
ILF3	3609	interleukin enhancer binding factor 3	Ilf3	16201	interleukin enhancer binding factor 3	Mouse phenotype	Eventration/Muscle	15746098, 22315423, 25107291	No evidence	No association
ING4	51147	inhibitor of growth family, member 4	Ing4	28019	inhibitor of growth family, member 4	Human phenotype	Bochdalek	23169682, 23169767, 24793812	No evidence	No association
INHBB	3625	inhibin beta B subunit	Inhbb	16324	inhibin beta-B	Human phenotype	Unspecified	26034137	No evidence	No association
IQCH	64799	IQ motif containing H	Iqch	78250	IQ motif containing H	Human phenotype	Bochdalek	21525063	No evidence	No association
JAG1	182	jagged 1	Jag1	16449	jagged 1	Human phenotype	Bochdalek	21525063	No evidence	No association
KHDRBS1	10657	KH RNA binding domain containing, signal transduction associated 1	Khdrbs1	20218	KH domain containing, RNA binding, signal transduction associated 1	suspected	Suspected	22315423	No evidence	No association
KIF7	374654	kinesin family member 7	Kif7	16576	kinesin family member 7	Human and mouse	Complex: Bochdalek; Central tendon	23650387, 25107291, 27506516	Yes	Indirect role	23650387
KLHL1	57626	kelch like family member 1	Klhl1	93688	kelch-like 1	Human phenotype	Bochdalek	21525063	No evidence	No association
KMT2D	8085	lysine methyltransferase 2D	Kmt2d	381022	lysine (K)-specific methyltransferase 2D	Human phenotype	Complex: Bochdalek, Morgagni	10748421, 10982974, 23239960, 25447988	No evidence	No association
LMNB1	4001	lamin B1	Lmnb1	16906	lamin B1	Mouse phenotype	Eventration/Muscle	22116031, 26034137	No evidence	No association
LMNB2	84823	lamin B2	Lmnb2	16907	lamin B2	Mouse phenotype	Eventration/Muscle	22116031, 26034137	No evidence	No association
LONP1	9361	lon peptidase 1, mitochondrial	Lonp1	74142	lon peptidase 1, mitochondrial	Human phenotype	Unspecified	26034137	No evidence	No association
LOX	4015	lysyl oxidase	Lox	16948	lysyl oxidase	Mouse phenotype	Central tendon	12473682, 22315423	No evidence	No association	9524359
LRAT	9227	lecithin retinol acyltransferase (phosphatidylcholine--retinol O-acyltransferase)	Lrat	79235	lecithin-retinol acyltransferase (phosphatidylcholine-retinol-O-acyltransferase)	Human phenotype	Bochdalek	305750, 8831133, 8179836, 10982969, 17203325, 17436238, 20501978	Yes	Direct role	20501978
LRP2	4036	LDL receptor related protein 2	Lrp2	14725	low density lipoprotein receptor-related protein 2	Human phenotype	Bochdalek	8266995, 17632512, 22315423, 25107291	Yes	Direct role	23650387
LTBP4	8425	latent transforming growth factor beta binding protein 4	Ltbp4	108075	latent transforming growth factor beta binding protein 4	Human phenotype	Complex: Eventration/Muscle/Bochdaleck/Morgagni	19836010, 25447988	No evidence	No association
MAP2K5	5607	mitogen-activated protein kinase kinase 5	Map2k5	23938	mitogen-activated protein kinase kinase 5	Human phenotype	Bochdalek	21525063	No evidence	No association
MAML1	9794	mastermind like transcriptional coactivator 1	Maml1	103806	mastermind like 1 (Drosophila)	Mouse phenotype	Unspecified	28303347	No evidence	No association
MCF2	4168	MCF.2 cell line derived transforming sequence	Mcf2	109904	mcf.2 transforming sequence	Human phenotype	Bochdalek	21525063	No evidence	No association
MEF2A	4205	myocyte enhancer factor 2A	Mef2a	17258	myocyte enhancer factor 2A	Human phenotype	Bochdalek	15057983, 25107291	Suspected	Target gene	8662987, 12401878
MEIS2	4212	Meis homeobox 2	Meis2	17536	Meis homeobox 2	suspected	Suspected	22315423	Yes	Target gene	12401878
MET	4233	MET proto-oncogene, receptor tyrosine kinase	Met	17295	met proto-oncogene	Mouse phenotype	Eventration/Muscle	7651534, 12388344, 22315423, 25107291, 25736269	No evidence	No association
MFAP2	8076	microfibrillar associated protein 5	Mfap5	50530	microfibrillar associated protein 5	Human phenotype	Bochdalek	23169682, 23169767, 24793812	No evidence	No association
MID1	4281	midline 1	Mid1	17318	midline 1	Human phenotype	Bochdalek	20823703	No evidence	No association
MKKS	8195	McKusick-Kaufman syndrome	Mkks	59030	McKusick-Kaufman syndrome	Human phenotype	Bochdalek	21525063	No evidence	No association
MMP14	4323	matrix metallopeptidase 14	Mmp14	17387	matrix metallopeptidase 14 (membrane-inserted)	Mouse phenotype	Eventration/Muscle	15064723, 22315423, 25107291, 29966037	No evidence	No association	25991604
MMP2	4313	matrix metallopeptidase 2	Mmp2	17390	matrix metallopeptidase 2	Mouse phenotype	Eventration/Muscle	15064723, 22315423, 25107291	Yes	Target gene
MNX1	3110	motor neuron and pancreas homeobox 1	Mnx1 aka Hb9	15285	motor neuron and pancreas homeobox 1	Mouse phenotype	Eventration/Muscle	10482234, 26034137	Yes	Target gene	21989909
MPPE1	65258	metallophosphoesterase 1	Mppe1	225651	metallophosphoesterase 1	Human phenotype	Bochdalek	21525063	No evidence	No association
MSC	9242	musculin	Msc	17681	musculin	Mouse phenotype	Bochdalek	12493912, 22315423, 25107291	No evidence	No association
MUSK	4593	muscle associated receptor tyrosine kinase	Musk	18198	muscle, skeletal, receptor tyrosine kinase	Mouse phenotype	Eventration/Muscle	18718936, 26034137	No evidence	No association
MYH10	4628	myosin, heavy chain 10, non-muscle	Myh10	77579	myosin, heavy polypeptide 10, non-muscle	Human and mouse phenotype	Complex: Unspecified; morgagni	25003005, 25447988	No evidence	No association
MYOD1	4654	myogenic differentiation 1	Myod1	17927	myogenic differentiation 1	Mouse phenotype	Eventration/Muscle	12895031, 14499644, 22315423, 25107291, 29966037	Suspected	Target gene	1520304
MYOG	4656	myogenin (myogenic factor 4)	Myog	17928	myogenin	Mouse phenotype	Eventration/Muscle	8393145, 10696067, 16407395, 22315423, 23054247, 25107291	Suspected	Target gene	1323566
NAA15	80155	N(alpha)-acetyltransferase 15, NatA auxiliary subunit	Naa15	74838	N(alpha)-acetyltransferase 15, NatA auxiliary subunit	Human phenotype	Bochdalek	28303347	No evidence	No association
NDST1	3340	N-deacetylase and N-sulfotransferase 1	Ndst1	15531	N-deacetylase/N-sulfotransferase (heparan glucosaminyl) 1	Mouse phenotype	Central tendon	24355925	No evidence	No association
NEDD4	4734	neural precursor cell expressed, developmentally down-regulated 4, E3 ubiquitin protein ligase	Nedd4	17999	neural precursor cell expressed, developmentally down-regulated 4	Mouse phenotype	Eventration/Muscle	19345204, 25107291	No evidence	No association
NEIL1	79661	nei like DNA glycosylase 1	Neil1	72774	Neural precursor cell expressed, developmentally down-regulated 4	Human phenotype	Bochdalek	21525063	No evidence	No association
NEIL2	252969	nei like DNA glycosylase 2	Neil2	382913	nei like 2	Human phenotype	Unspecified	23165946, 25107291	No evidence	No association
NIPBL	25836	NIPBL, cohesin loading factor	Nipbl	71175	Nipped-B homolog (Drosophila)	Mouse phenotype	Unspecified	9608092, 11857622, 22069164, 22315423, 25107291	No evidence	No association
NMNAT2	23057	nicotinamide nucleotide adenylyltransferase 2	Nmnat2	226518	nicotinamide nucleotide adenylyltransferase 2	Mouse phenotype	Eventration/Muscle	23082226, 26034137	No evidence	No association
NR2F2	7026	nuclear receptor subfamily 2 group F member 2	Nr2f2	11819	nuclear receptor subfamily 2, group F, member 2	Human and Mouse phenotype	Bochdalek	16251273, 22315423, 23165927, 25107291, 27363585, 29966037	Yes	Target gene, Indirect role	23650387, 27363585, 19853750, 12401878
NSD1	64324	nuclear receptor binding SET domain protein 1	Nsd1	18193	nuclear receptor-binding SET-domain protein 1	Human phenotype	Eventration/Muscle	17436238, 29966037	Yes	Indirect role	17436238, 9628876
OCRL	4952	OCRL, inositol polyphosphate-5-phosphatase	Ocrl	320634	oculocerebrorenal syndrome of Lowe	Human phenotype	Unspecified	20823704, 25447988	No evidence	No association
OFD1	8481	OFD1, centriole and centriolar satellite protein	Ofd1	237222	oral-facial-digital syndrome 1 gene homolog (human)	Human phenotype	Unspecified	17436238	No evidence	No association	17436238
PAX3	5077	paired box 3	Pax3	18505	paired box 3	Mouse phenotype	Eventration/Muscle	10226008, 18483623, 22315423, 25107291, 25736269	Yes	Target gene	28025671, 2022185, 1289055
PAX7	5081	paired box 7	Pax7	18509	paired box 7	Mouse phenotype	Eventration/Muscle	11030621, 22076929, 22315423, 25107291	No evidence	No association
PBX1	5087	PBX homeobox 1	Pbx1	18514	pre B cell leukemia homeobox 1	Human and Mouse phenotype	Eventration/Muscle	22315423, 25107291, 29036646, 29966037	Yes	Target gene	15095411
PBX3	5090	PBX homeobox 3	Pbx3	18516	pre B cell leukemia homeobox 3	Human phenotype	Unspecified	25107291	Yes	Target gene	12397630, 15095411
PDGFRA	5156	platelet derived growth factor receptor alpha	Pdgfra	18595	platelet derived growth factor receptor, alpha polypeptide	Mouse phenotype	Bochdalek	17568391, 22315423, 25107291	Yes	Target gene	23650387, 12401878
PHF21A	51317	PHD finger protein 21A	Phf21a	192285	PHD finger protein 21A	suspected	Suspected	22315423	No evidence	No association
PIGN	23556	phosphatidylinositol glycan anchor biosynthesis class N	Pign	27392	phosphatidylinositol glycan anchor biosynthesis, class N	Human phenotype	Bochdalek	24852103, 28303347, 28817240	No evidence	No association
PLCG1	5335	phospholipase C gamma 1	Plcg1	18803	phospholipase C, gamma 1	Human phenotype	Unspecified	28303347	No evidence	No association
POGZ	23126	pogo transposable element derived with ZNF domain	Pogz	229584	pogo transposable element with ZNF domain	Human phenotype	Morgagni	28303347	No evidence	No association
PORCN	64840	porcupine homolog (Drosophila)	Porcn	53627	porcupine homolog (Drosophila)	Human phenotype	Bochdalek	9220199, 10602117, 24793812	No evidence	No association
PLPP6	403313	phospholipid phosphatase 6	Ppapdc2 (aka plpp6)	74411	phospholipid phosphatase 6	Human phenotype	Unspecified	26034137, 28303347	No evidence	No association
PRKACB	5567	protein kinase cAMP-activated catalytic subunit beta	Prkacb	18749	protein kinase, cAMP dependent, catalytic, beta	Human phenotype	Unspecified	26034137, 28303347	No evidence	No association
PRR14	78994	proline rich 14	Prr14	233895	proline rich 14	Human phenotype	Unspecified	26034137, 28303347	No evidence	No association
PTPN12	5782	protein tyrosine phosphatase, non-receptor type 12	Ptpn12	19248	protein tyrosine phosphatase, non-receptor type 12	Human phenotype	Unspecified	26034137, 28303347	No evidence	No association
PTPN13	5783	protein tyrosine phosphatase, non-receptor type 13	Ptpn13	19249	protein tyrosine phosphatase, non-receptor type 13	Human phenotype	Unspecified	25107291	Yes	Target gene	12401878
PTPRD	5789	protein tyrosine phosphatase, receptor type, D	Ptprd	19266	protein tyrosine phosphatase, receptor type, D	Mouse phenotype	Eventration/Muscle	16738228, 26034137	No evidence	No association
PTPRS	5802	protein tyrosine phosphatase, receptor type, S	Ptprs	19280	protein tyrosine phosphatase, receptor type, S	Mouse phenotype	Eventration/Muscle	16738228, 26034137	No evidence	No association
RARA	5914	retinoic acid receptor alpha	Rara	19401	retinoic acid receptor, alpha	Mouse phenotype	Bochdalek	7607068, 22315423, 25107291	Yes	Target gene, Direct role	12401878
RARB	5915	retinoic acid receptor beta	Rarb	218772	retinoic acid receptor, beta	Human and mouse phenotype	Bochdalek	7607068, 17506106, 22315423, 24075189, 25107291, 25447988	Yes	Target gene, Direct role	12401878
RAVER2	55225	ribonucleoprotein, PTB binding 2	Raver2	242570	ribonucleoprotein, PTB-binding 2	Human phenotype	Bochdalek	21525063	No evidence	No association
RBP1	5947	retinol binding protein 1	Rbp1	19659	retinol binding protein 1, cellular	Human phenotype	Bochdalek	7815424, 20501978	Yes	Target gene, Direct role	12401878
RBP2	5948	retinol binding protein 2	Rbp2	19660	retinol binding protein 2, cellular	Human phenotype	Bochdalek	7815424, 20501978	Yes	Target gene, Direct role	12401878
RBP5	83758	retinol binding protein 5	Rbp5	n/a	n/a	Human phenotype	Bochdalek	15305345, 20501978	Yes	Direct role	20501978
RBPJ	3516	recombination signal binding protein for immunoglobulin kappa J region	Rbpj	19664	recombination signal binding protein for immunoglobulin kappa J region	Human phenotype	Bochdalek	24122781	Yes	Target gene	23837398, 27343556
RC3H1	149041	ring finger and CCCH-type domains 1	Rc3h1	381305	RING CCCH (C3H) domains 1	Human phenotype	Morgagni	25107291	No evidence	No association
ROBO1	6091	roundabout guidance receptor 1	Robo1	19876	roundabout guidance receptor 1	Human and Mouse phenotype	Complex: Unspecified; Central tendon	11734623, 22315423, 23328398, 25107291	No evidence	No association
ROBO2	6092	roundabout guidance receptor 2	Robo2	268902	roundabout guidance receptor 2	Mouse phenotype	Central tendon	23328398, 25107291	No evidence	No association
ROBO4	54538	roundabout guidance receptor 4	Robo4	74144	roundabout guidance receptor 4	Mouse phenotype	Central tendon	24355925	No evidence	No association
RSF1	51773	remodeling and spacing factor 1	Rsf1	233532	remodeling and spacing factor 1	Human phenotype	Bochdalek	21525063	No evidence	No association
RUNX1	861	runt related transcription factor 1	Runx1	12394	runt related transcription factor 1	suspected	Suspected	22315423, 25107291	Yes	Target gene	24331925, 7598688
RYR1	6261	ryanodine receptor 1	Ryr1	20190	ryanodine receptor 1, skeletal muscle	Mouse phenotype	Eventration/Muscle	18003898, 26034137	Yes	Indirect role	21995425, 11399650
SCUBE3	222663	signal peptide, CUB domain and EGF like domain containing 3	Scube3	268935	signal peptide, CUB domain, EGF-like 3	Human phenotype	Unspecified	25107291	No evidence	No association
SEMA3A	10371	semaphorin 3A	Sema3a	20346	sema domain, immunoglobulin domain (Ig), short basic domain, secreted, (semaphorin)	suspected	Suspected	22315423	No evidence	No association
SIM2	6493	single-minded family bHLH transcription factor 2	Sim2	20465	single-minded homolog 2 (Drosophila)	Mouse phenotype	Eventration/muscle	12024028, 25107291	No evidence	No association
SIN3A	29542	SIN3 transcription regulator family member A	Sin3a	20466	transcriptional regulator, SIN3A (yeast)	Human phenotype	Unspecified	26034137	Yes	Indirect role	20952403
SIX1	6495	SIX homeobox 1	Six1	20471	sine oculis-related homeobox 1	Mouse phenotype	Eventration/muscle	12668636, 15788460, 22315423, 25107291	No evidence	No association
SIX4	51804	SIX homeobox 4	Six4	20474	sine oculis-related homeobox 4	Mouse phenotype	Eventration/muscle	15788460, 25107291	No evidence	No association
SLC5A9	200010	solute carrier family 5 member 9	Slc5a9	230612	solute carrier family 5 (sodium/glucose cotransporter), member 9	Human phenotype	Unspecified	26034137	No evidence	No association
SLIT3	6586	slit guidance ligand 3	Slit3	20564	slit homolog 3	Mouse phenotype	Central tendon	12702769, 14550534, 25107291, 22315423, 23536828, 24355925	No evidence	No association
SLX4IP	128710	SLX4 interacting protein	Slx4ip	74243	SLX4 interacting protein	Human phenotype	Bochdalek	21525063	No evidence	No association
SMARCA1	6594	SWI/SNF related, matrix associated, actin dependent regulator of chromatin, subfamily a, member 1	Smarca1	93761	SWI/SNF related, matrix associated, actin dependent regulator of chromatin, subfamily a, member 1	suspected	Suspected	22315423	No evidence	No association
SMARCC1	6599	SWI/SNF related, matrix associated, actin dependent regulator of chromatin subfamily c member 1	Smarcc1	20588	SWI/SNF related, matrix associated, actin dependent regulator of chromatin, subfamily c, member 1	Human phenotype	Unspecified	22315423, 25107291	No evidence	No association
SMC1A	8243	structural maintenance of chromosomes 1A	Smc1a	24061	structural maintenance of chromosomes 1A	Human phenotype	Unspecified	17436238	No evidence	No association
SNAI2	6591	snail family transcriptional repressor 2	Snai2	20583	snail family zinc finger 2	suspected	Suspected	22315423	No evidence	No association
SNAP25	6616	synaptosome associated protein 25	Snap25	20614	synaptosomal-associated protein 25	Human and mouse phenotype	Complex: Bochdalek and Eventration/muscle	21525063	No evidence	No association
SOX2	6657	SRY-box 2	Sox2	20675	SRY (sex determining region Y)-box 2	Human phenotype	Bochdalek	21525063	Yes	Target gene	26368825, 26609166
SOX7	83595	SRY-box 7	Sox7	20680	SRY (sex determining region Y)-box 7	Mouse phenotype	Morgagni	19606479, 22315423, 22723016, 23054247, 25107291	No evidence	No association
SRF	6722	serum response factor	Srf	20807	serum response factor	Mouse phenotype	Eventration/Muscle	15647354, 26034137	Yes	Indirect role	11641790
STAC3	246329	SH3 and cysteine rich domain 3	Stac3	237611	SH3 and cysteine rich domain 3	Mouse phenotype	Eventration/Muscle	23626854, 26034137	No evidence	No association
STAG2	10735	stromal antigen 2	Stag2	20843	stromal antigen 2	Human phenotype	Unspecified	28303347, 26034137	No evidence	No association
STK36	27148	serine/threonine kinase 36	Stk36	269209	serine/threonine kinase 36	Human phenotype	Unspecified	25107291	No evidence	No association
STRA6	64220	stimulated by retinoic acid 6	Stra6	20897	stimulated by retinoic acid gene 6	Human phenotype	Bochdalek	17273977, 17503335, 17506106, 19309693, 20501978, 22315423, 25107291	Yes	Target gene, Direct role	20501978, 12401878
TBL1X	6907	transducin (beta)-like 1X-linked	Tbl1x	21372	transducin (beta)-like 1X-linked	Human phenotype	Bochdalek	16094667, 17436238, 20501978	Suspected	Indirect role	26069883
TBX5	6910	T-box 5	Tbx5	21388	T-box 5	Mouse phenotype	Eventration/Muscle	21741963, 25107291, 29966037	Suspected	Target gene	18406560, 15997047
TBX6	6911	T-box 6	Tbx6	21389	T-box 6	Human phenotype	Morgagni	24122781, 25107291	Yes	Target gene	26368825, 22721678
TCF21	6943	transcription factor 21	Tcf21	21412	transcription factor 21	Mouse phenotype	Bochdalek	12493912, 22315423, 25107291	Yes	Target gene	22687751
TGFBR3	7049	transforming growth factor beta receptor 3	Tgfbr3	21814	transforming growth factor, beta receptor III	Human phenotype	Bochdalek	24122781	Yes	Target gene	26277894, 12399463
TGIF1	7050	TGFB induced factor homeobox 1	Tgif1	21815	TGFB-induced factor homeobox 1	suspected	Suspected	22315423, 25107291	Yes	Indirect role	16428452
TMEM70	54968	transmembrane protein 70	Tmem70	70397	transmembrane protein 70	Human phenotype	Bochdalek	27649480	No evidence	No association
TNNT3	7140	troponin T3, fast skeletal type	Tnnt3	21957	troponin T3, skeletal, fast	Mouse phenotype	Eventration/Muscle	23775847, 26034137	No evidence	No association
TLN1	7094	talin 1	Tln1	21894	talin 1	Human phenotype	Unspecified	26034137, 28303347	No evidence	No association
TRAP1	10131	TNF receptor associated protein 1	Trap1	68015	TNF receptor-associated protein 1	Human phenotype	Bochdalek	21525063	No evidence	No association
TSC2	7249	tuberous sclerosis 2	Tsc2	22084	tuberous sclerosis 2	Human phenotype	Bochdalek	25447988, 21910228	No evidence	No association
TWIST1	7291	twist family bHLH transcription factor 1	Twist1	22160	twist basic helix-loop-helix transcription factor 1	suspected	Suspected	22315423	No evidence	No association
UHRF1	29128	ubiquitin like with PHD and ring finger domains 1	Uhrf1	18140	ubiquitin-like, containing PHD and RING finger domains, 1	suspected	Suspected	22315423	No evidence	No association
UNC5C	8633	unc-5 netrin receptor C	Unc5c	22253	unc-5 netrin receptor C	suspected	Suspected	22315423	No evidence	No association
USP50	373509	ubiquitin specific peptidase 50	Usp50	75083	ubiquitin specific peptidase 50	Human phenotype	Bochdalek	21525063	No evidence	No association
USP8	9101	ubiquitin specific peptidase 8	Usp8	84092	ubiquitin specific peptidase 8	Human phenotype	Bochdalek	21525063	No evidence	No association
WDR35	57539	WD repeat domain 35	Wdr35	74682	WD repeat domain 35	Mouse phenotype	Unspecified	21473986, 26034137	No evidence	No association
WT1	7490	Wilms tumor 1	Wt1	22431	Wilms tumor 1 homolog	Human and mouse phenotype	Bochdalek	7645607, 8395349, 10792605, 16932893, 17436238, 17853480, 18028902, 18040647, 18203154, 25107291, 26278035, 22315423	Yes	target gene	12401878
ZDHHC23	254887	zinc finger DHHC-type containing 23	Zdhhc23	332175	zinc finger, DHHC domain containing 23	Human phenotype	Bochdalek	21525063	No evidence	No association
ZEB1	6935	zinc finger E-box binding homeobox 1	Zeb1	21417	zinc finger E-box binding homeobox 1	Human phenotype	Unspecified	25107291	Yes	target gene	25300573, 24042439
ZFHX4	79776	zinc finger homeobox 4	Zfhx4	80892	zinc finger homeodomain 4	Human phenotype	Unspecified	25107291	Yes	target gene	16946494
ZFPM2	23414	zinc finger protein, FOG family member 2	Zfpm2	22762	zinc finger protein, multitype 2	Human and mouse phenotype	Eventration/muscle	16103912, 17568391, 20501978, 21525063, 22315423, 24702427, 25107291, 29966037	Yes	Target gene, Indirect role	19853750, 20501978
ZXDA	7789	zinc finger, X-linked, duplicated A	Zxda	668171	zinc finger, X-linked, duplicated A	Human phenotype	Bochdalek	21525063	No evidence	No association
